# Supplementary material for: Nurses’ perspective about the Mental Health First Aid Training Programmes for adolescents in upper secondary schools: A focus group study
Source: J Psychiatr Ment Health Nurs. 2022 Feb 8;29(5):721–31. doi: 10.1111/jpm.12823 (PMC9541295; doi:10.1111/jpm.12823)
Supplement: Supplementary file 2 — Supplementary Material [file JPM-29-721-s002.xlsx]

## Sheet: Facilitators
Content Area: Intervention Facilitators
Code	Category	Subtheme	Theme
Self-confidence (E2)	Personal competencies	Personal, pedagogical and mental health competencies	Mental health nurses with co-dynamisation of other professionals
Self-knowledge (E4, E7)
Specific clinical competences (E7)	Advanced clinical competencies
Experienced specialists (E3)
Speciality (E1, E3)
Level of specialisation (E3)
Mental health speciality (E1, E7)	Mental health competencies
Mental health knowledge (E3, E4)
Training to perform the intervention (E3)	Specific training in the intervention programme
Programme management capacity (E4)
Specific training in the programme (E3)
Pedagogical sensitivity (E1)	Teaching competencies
Pedagogical knowledge (E4)
Mastery of the contents taught (E1, E3)
Pedagogical experience (E4)
Capacity to manage training strategies (E3)
Communication skills (E4, E7)
Understanding the school context (E1)	Work competencies in a school context
School context experience (E1)
Knowledge of context needs (E1)
Knowledge of the context (E3, E5, E7)
Empathy (E7)	Competencies of working with adolescents
Knowledge of the population (E5)
Aptitude to work with adolescents (E2)
Inclusion of professionals from different areas (E4)	Importance of multidisciplinary teams	Inclusion of professionals with different training and contexts
Importance of multidisciplinary teams (E1)
Inclusion of nurses from different specialities (E1, E2 E3, E5)	Inclusion of health professionals from different disciplines and specialities
Inclusion of non-nurse professionals (E2)
Inclusion of psychologists (E6)
Inclusion of psychologists and psychiatrists (E1)
Inclusion of hospital professionals (E1)	Partnerships between primary care and hospital health professionals
Partnerships between health professionals in primary and hospital care (E1)
Inclusion of teachers (E2, E3, E7)	Inclusion of education professionals
Possibility of dynamisation by one person (E2, E7)	Possibility of dynamisation by one person	Co-dynamisation preferably
Relevance of co-dynamisation (E2)	Relevance of co-dynamisation
Dynamisation by two people (E7)
Dynamisation by at least two people (E1, E3)

## Sheet: Intervention Foci
Content Area: Intervention Foci
Code	Category	Theme
Mental health knowledge (E2, E3, E4, E7)	Mental health knowledge	Mental health competence
Mental health awareness (E1, E2, E3, E5, E7)	Mental health awareness
Mental health capacity (E3, E4, E7)	Mental health capacity
Mental health literacy (E3, E4)
Self-efficacy in mental health issues (E3, E4)	Mental health belief
Stigma in mental health issues (E1, E2, E3, E4)
Emotion in mental health issues (E2, E5)	Emotion in mental health issues
Trust in mental health issues (E4)
Behaviour in mental health issues (E3)	Behaviour in mental health issues

## Sheet: Outcomes Assessment
Content Area: Outcomes Assessment Methods
Code	Category	Theme
Longitudinal evaluation (E4)	Longitudinal evaluation	Longitudinal evaluation with validated instruments based on knowledge in the nursing field
Evaluation before intervention, at the end and at follow-up (E3, E4, E6, E7)
Assessment instrument (E4)	Use of validated assessment instruments
Use of validated assessment instruments (E2, E3, E4)
Validated scales (E6)
QuALiSMental (E3, E4)	Assessment instruments validated with a pathogenic perspective of mental health literacy
MentaHLiS (E3)
Mental Health Literacy Scale (E3)
Use of indicators from the Nursing Outcomes Classification (E4)	Use of Nursing Outcomes Classification indicators in the development of valid instruments
Use of Nursing Outcomes Classification indicators in the development of valid instruments (E4)

## Sheet: Process Assessment
Content Area: Process Assessment Methods
Code	Category	Theme
Assessment at the end of each session (E6)	Evaluation by session	Valid and adapted assessment of satisfaction for each training session
Evaluation by session (E2, E6)
Use of observation (E6)	Behaviour observation
Use of observation grids (E3)
Use of behaviour observation scale (E6)
Homework monitoring (E3, E6)
Use of questions (E3, E6)	Verbal evaluation
Use of Likert Scales (E3, E6)
Assignment of defining words/phrases (E6)
Graphic (E3)	More visual strategies
Emoji (E6)
Validated assessment instruments (E3)	Validated assessment instruments
Assessment of training satisfaction (E2, E3, E6)	Assessment of satisfaction and opinion regarding the sessions
Evaluation of the opinion regarding the sessions (E6)

## Sheet: Participants 
Content Area: Participants
Code	Category	Theme
Non-exclusion of participants from the target population (E1, E2, E4, E7)	Non-exclusion of participants from the target population	Implementation for classes with a nursing diagnosis, availability and willingness to learn
Attention to participants with physical health problems (E1, E2, E6)	Attention to participants with health problems
Attention to participants with mental health problems (E1, E2)
Attention to participants with social health problems (E1, E2)
Availability and willingness to learn required (E2)	Availability and willingness to learn required
Willingness to learn required (E3)
Nursing diagnosis required (E7)	Nursing diagnosis required
Necessary diagnosis related to mental health competencies (E3)
Implementation for groups (E4)	Implementation for classes
Implementation by classes is facilitating (E3, E4)
Implementation by classes (E1, E2)
Implementation for the class or subgroups of the class (E4)
Implementation for classes of up to 30 students (E4)

## Sheet: Context
Content Area: Implementation Context
Code	Category	Theme
Adherence to the intervention is facilitated during school time (E3)	Implementation in school time	Classroom implementation during school time
Implementation of the intervention in school time (E2, E6, E7)
Face-to-face implementation in the classroom (E6)	Classroom implementation
Classroom implementation (E2, E7)
Implementation in large classrooms due to the risk of contagion by COVID (E1)
Outdoor implementation due to the risk of contagion by COVID (E1)
Greater distraction in implementing the outdoor intervention (E1)

## Sheet: Duration and Frequency
Content Area: Duration and Frequency of Intervention
Code	Category	Subtheme	Theme
Duration of the intervention depends on the intervention objectives (E1)	Duration depends on other characteristics of the intervention	Duration depends on other characteristics of the intervention	Regular sessions depending on school availability
Duration of intervention depends on the contents to be addressed (E1, E3, E7)
Duration of intervention depends on intervention strategies (E3)
Attendance adjusted to the school year (E1)	Attendance adjusted to school availability	Duration depends on school availability
Attendance adjusted to school availability (E1, E7)
Duration of each session adjusted to the duration of the class (E1)	Duration of each session adjusted to class duration (45-90 minutes)
Duration of each session of at least 60 minutes (E1)
Duration of each session of up to 90 minutes (E1)
Duration of each 90-minute session (E2)
Duration of each session preferably 90 minutes (E3)
Duration of each session between 60 and 90 minutes (E1)
Duration of each 90-minute session divisible into 2 equal parts (E3)
Duration of each 45-minute session makes it difficult to convey content (E7)
Duration of each 45-minute session facilitates the implementation of the intervention in schools (E7)
Break between sessions up to one week (E3)	Break between sessions of up to one week	Training with regular sessions
One-week break between sessions (E7)
Implementation of reinforcement / consultation sessions (E3)	Implementation of reinforcement / consultation sessions
Pairing the reinforcement session with the follow-up assessment (E3)

## Sheet: Intervention methods
Content Area: Intervention Methods and Strategies
Code	Category	Subtheme	Theme
Training strategies depend on the intervention objectives (E4)	Training strategies depend on other characteristics of the intervention	Training strategies depend on other characteristics of the intervention	Mixture of different training strategies and educational resources
Training strategies depend on contents (E4)
Intercalation of training strategies (E3)	Mixture of training strategies	Mixture of different training strategies (highlighting the most active strategies)
Mixture of training strategies keeps the participants' attention (E6)
Mixture of training strategies (E2, E6)
Use of expository strategies (E2, E6, E7)	Use of expository strategies
Use of expository strategies for introductory or theoretical parts (E3)
Exposures must be reduced (E6)
Use of demonstrative strategies (E2, E4, E7)	Use of demonstrative strategies
Use of expository and demonstrative strategies for introductory parts (E3)
Use of active training strategies (E4)	Active Strategies Preference
Greater productivity with active training strategies (E3)
Greater involvement of participants with active training strategies (E3)
Greater attractiveness of active training strategies (E2)
Greater impact of active training strategies (E1)
Use of interrogative strategies (E7)	Use of participatory strategies
Use of participatory strategies (E2)
Use of quizzes (E1, E3, E7)
Use of sharing (E6)
Use of discussion (E6)
Use of experimental learning strategies (E2)	Use of experimental learning strategies
Use of game (E6, E7)
Use of role-play (E4, E6)
Use of homework (E4)
Use of contact-based education strategies (E2)	Use of contact-based education strategies
Use of messages from reference people (E1)
Use of testimonials (E3)
Use of testimonials from reference people (E3)
Use of testimonial videos (E4)
Using songs by famous people (E2)
Use of informational materials (E2)	Use of informational materials	Use of educational materials, audiovisual resources and technologies
Use of varied resources (E2)	Use of varied resources
Use of videos (E4, E7)	Use of audiovisuals
Use of movies (E7)
Use of music (E2)
Use of computer and projection equipment (E7)	Use of technologies
Internet use (E1)
Use of websites (E7)
Mobile phone use (E1)
Mobile phone and internet use (E3)
Careful use of mobile phones and other electronic devices (E7)
Use of technologies (E4, E7)
Importance of teacher training (E6)	Implementation of awareness sessions for parents and teachers	Implementation of awareness sessions for the school community	Awareness sessions for the school community
Inclusion of information sessions for parents and teachers (E3)
Inclusion of awareness sessions for parents and teachers (E3)
Intervention for the entire school community (E1)	Intervention for the school community

## Sheet: Contents
Content area: Intervention Contents
Code	Subcategory	Category	Theme
Health concept (E3)	Mental health and coping strategies		Components of mental health literacy
Mental health concept (E3, E6)
Coping strategies (E6)
Prevention of mental health problems (E3)	Prevention of mental health problems	Prevention of mental health problems
Risk and protection factors for mental health problems (E2, E6)	Factors influencing mental health problems
Use of the Dahlgren and Whitehead (1991) model (E3)
Recognition of mental health problems (E4)	Mental health problems	Mental problems and disorders
Mental health problem (E4)
Participants' experience of mental health problems (emotional problems) (E2, E6)
Mental problems and disorders (E3)	Mental problems and disorders
Concept of mental disorder (E6)	Mental disorders
Stigma related to mental disorders (E6)
First aider role (E2, E6)	Actions to aid others
Actions to aid others (E2, E6)
Available help resources and their access (E4)	Help resources	Help resources and help seeking
Help resources and referral (E6)
Facilitating factors and barriers to seeking help (E4)	Factors influencing help seeking
Beliefs as barriers to seeking help (E4, E6)
Components of mental health literacy described by Jorm (E3)	Components of mental health literacy described by Jorm
Concept and components of mental health literacy described by Jorm (E4)
Dimensions proposed by Jorm (E4)
Human responses (E4)	Human responses		Mental health nursing problems
Cognitive problems (E4)	Cognitive problems	Cognitive problems
Hallucination (E6)	Perception problems
Impaired Thinking (E1)	Thinking problems
Delirium (E6)
Suicidal Ideation (E6)
Confusion (E6)
Negative Self Image (E1)	Impaired Belief
Disturbed Personal Identity (E1)
Impaired Concentration (E1, E6)	Attention problems
Impaired Attention (E1, E6)
Recognition of emotions (E6)	Emotional problems	Emotional problems
Emotional problems (E2, E6)
Anxiety (E1, E4, E6)	Negative emotions
Nervousness (E1)
Sadness (E1, E6)
Depressed Mood (E1, E4, E6)
Grief (E1, E6)
Loneliness (E1)
Fear (E1, E6)
Stress (E6)
Fatigue (E1)
Exhaustion (E1)
Distress (E1)
Despair (E1)
Jealousy (E1)
Guilt (E1)
Frustration (E1)
Insecurity (E1)
Envy (E1)
Anger (E1)
Powerlessness (E1)
Suffering (E1, E4)
Shame (E1)
Euphoria (E1)
Lack of hope (E1)	Lack of positive emotions
Lack of trust (E1)
Lack of pride (E1)
Lack of pleasure (E1)
Behavioural problems (E4)	Behavioural problems	Behavioural problems
Self-Care Deficit (E1)	Self-care problems
Impaired Sleep (E1)	Impaired sleep
Impaired Eating Behaviour (E6)	Eating problems
Impaired Eating Behaviour [Anorexia] (E1)
Bulimia (E1)
Compulsive Eating Behaviour (E1)
Compulsive Behaviour (E1)	Problems by compulsions
Impaired Exercise Behaviour (E1)	Problems in the pattern of exercise
Substance Abuse (E1, E4, E6)	Problems due to substance use
Video game abuse (E1)	Problems with video games
Internet abuse (E1)	Problems with the internet
Aggressive Behaviour (E1, E6)	Aggressiveness Problems
Violence (E1, E2, E6)
Self-destructive Behaviour (E1, E6)	Self-injurious problems
Self-mutilation (E1)
Attempted Suicide (E1)
Disorganised Behaviour (E6)	Problems in the organisation of behaviours
Impaired Communicating Act (E1, E6)	Relational problems
Impaired Socialisation (E1, E6)
Approach the person (from a physical and relational perspective) and assess the situation (E3, E4, E7)	Approach the person and assess the situation	Approach the person and assess the situation	Dynamic mental health first aid plan
Introduce yourself (E2, E4)	Introduce yourself
Explain the purpose of the aider's presence (E6)	Explain the purpose of the aider's presence
Ensure confidentiality (E6)	Ensure confidentiality
Provide presence (E2, E3, E6)	Provide presence
Show availability and presence (E6)
Be present (E6)	Be present
Provide help (E3, E6)	Provide help
Do not judge (E6)	Actively listening with an expression of interest, respect, understanding and without judgment
Listen without judgment (E4)
Do not judge and listen carefully (E3, E4)
Do not judge and listen (E3)
Listen without judgment (E2)
Actively listening with an expression of interest, respect, understanding and without judgment (E3)
To respect (E2)
Assess the person's cultural background (E6)	Assess the person's cultural background
Observe behaviour (E4, E6)	Observe behaviour
Coordinate behaviour with the person being helped (E2)	Coordinate behaviour with the person being helped
Physically approach the person, ensuring their own safety (E2)	Physically approach the person, ensuring their own safety
Accompany the person to a quiet, safe, comfortable place that allows privacy (E2)	Accompany the person to a quiet, safe, comfortable place that allows privacy
Ask about the situation (E3, E4)	Ask about the situation
Asking about the problem (E3, E4)	Ask about the problem, causes, aggravating and mitigating factors, and consequences
Ask about the causes, aggravating and mitigating factors (E3, E4)
Asking about the consequences of the problem (E3, E4)
Assist and encourage the person to use self-help strategies (E3, E4, E7)	Assist and encourage the person to use self-help strategies	Assist and encourage the person to use self-help strategies
Assist in identifying the mental health problem (E3)	Assist in identifying the mental health problem
Assist in identifying the problem (in an exploratory way) (E4)
Inform about the mental health problem (E3)	Inform about the mental health problem
Inform about the mental health problem (in an exploratory way) (E4)
Assist in identifying adaptive strategies (E3, E4)	Assist in identifying adaptive strategies
Present adaptive strategies (E3)
Encourage the use of adaptive strategies (E4)	Encourage the use of adaptive strategies
Praise adaptive strategies already in use (E3, E4)	Praise adaptive strategies already in use
Encourage abandonment of maladaptive strategies (E3, E4)	Encourage abandonment of maladaptive strategies
Healthy lifestyles as examples of adaptive strategies (E3)	Healthy lifestyles as adaptive strategies	Healthy lifestyles as adaptive strategies
Establishing routines (E3, E4)	Establishing routines
Healthy and varied diet (E3, E4)	Complete, varied and balanced diet
Adequate food (E4)
Regular sleep pattern (E3)	Adequate sleep pattern
Adequate sleep pattern (E4)
Regular sleep (E3, E4)
Leisure activities (E3, E4)	Leisure activities
Physical exercise practice (E3, E4)	Regular practice of physical exercise
Regular practice of physical exercise (E3)
Reading and writing (including about the problem and helps) (E3, E4)	Reading and writing
Practice of plastic expression activities (E3, E4)	Practice of plastic expression activities
Practice of body expression activities (theatre, dance) (E3, E4)	Practice of body expression activities (theatre, dance)
Singing (E3, E4)	Singing
Listening to music / audios (E3, E4)	Listening to music / audios
Relaxation activities (E3)	Relaxation and meditation training
Relaxation and meditation training (E3, E4)
Practice of religious worship (E3, E4)	Practice of religious worship
Volunteering practice (E3, E4)	Volunteering practice
Socialisation (E3, E4)	Socialisation
Assist in the seeking for informal and formal help (E3, E4, E7)	Assist in the seeking for informal and formal help	Assist and encourage the person to seek formal and informal help
Assist in the seeking for help resources (E2, E4)
Assist in the seeking for informal and formal help (E4)
Actively forward (E4)
Inform about the role of help resources (E2)	Inform about the role of help resources
Accompany in the seeking for informal and formal help (E4)	Accompany in the seeking for informal and formal help
Accompany in the help seeking (E4)	Accompany in the help seeking
Asking for help in an extreme situation (E3)	Asking for help in an extreme situation
Encourage the seeking for informal and formal help (E3, E4, E7)	Encourage the seeking for informal and formal help
Encourage the seeking for help resources (E2, E4)
Encourage the seeking for informal and formal help (E4)
Forward passively (E4)
Accompany in the seeking for informal help: family (E4)	Family help	Accessible help resources in the family, social network, school and health services
Encourage the search for informal help: family (E4)
Help from family members (E1, E3, E4)
Social network help (E1)	Social network help
Help from the significant social network (E1, E3)
Help from friends (E3, E4)
Help from colleagues (E3, E4)
Help from coaches (E2)
Help from religious institutions (E2)
Help from teachers (E1, E3, E4)	School help
Help from non-teaching professionals (E1, E2)
Help from school assistants (E1, E2)
Help from school operational assistants (E3)
Help from school social workers (E1)
Help from school psychologists (E1)
Help from the police of the Safe School Program (E2)
Help from health professionals (E1)	Help from health services
Help from family doctors (E4)
Help from psychiatrists (E3, E4)
Help from child psychiatrists (E1, E3)
Help from psychologists (E1, E4)
Help from nurses (E3)
Help from mental health nurses (E3)
Help from family nurses (E3, E4)
Help from school health nurses (E1, E2)
Help from family health teams (E1)
Self-help and mutual aid groups (E4)
Telephone helplines (E2)	Help from distance health services
Online therapy (E6)
Online/digital therapy (E3)
Online mentoring (E1)
Virtual therapy (E4)
Take care of oneself (first aider) (E3, E4, E7)	Take care of oneself (first aider)	Take care of oneself (first aider)
Promote aider self-care (E3, E4)
Perform mental hygiene activities (E2, E4)	Use adaptive self-help strategies
Use of self-help strategies similar to those suggested by the aider (E2)
Dynamic action plan (E1, E3, E4)	Dynamic action plan
